# Supplementary material for: Saturation Mutagenesis of the Transmembrane Region of HokC in Escherichia coli Reveals Its High Tolerance to Mutations
Source: Int J Mol Sci. 2021 Sep 26;22(19):10359. doi: 10.3390/ijms221910359 (PMC8509063; doi:10.3390/ijms221910359)
Supplement: Supplementary file 1 [file ijms-22-10359-s001.zip]

Archive with 1 entries (1 files):
- ijms-1387147-supplementary.pdf
